# Supplementary material for: Increasing the Recycling of PVC Flooring Requires Phthalate Removal for Ensuring Consumers’ Safety: A Cross-Checked Substance Flow Analysis of Plasticizers for Switzerland
Source: Environ Sci Technol. 2024 Oct 7;58(42):18686–700. doi: 10.1021/acs.est.4c04164 (PMC11500398; doi:10.1021/acs.est.4c04164)
Supplement: Supplementary file 2 — es4c04164_si_002.xlsx [file es4c04164_si_002.xlsx]

## Sheet: overview
	Supporting Information File 2
	to
	Increasing the recycling of PVC flooring requires phthalate removal for ensuring consumers’ safety: A cross-checked substance flow analysis of plasticizers for Switzerland
	Magdalena Klotz, Sarah Schmidt, Helene Wiesinger, David Laner, Zhanyun Wang, Stefanie Hellweg
	number of sheets:	53

## Sheet: system
id	location	year_start	year_end	processes	mat_flows	scenario	unit
sy1	Switzerland	1950	2100	processes_default	mat_flows	sc_DEHP_tb_rlphf_ch_pe_DiNP_np_h	t
sy2	Switzerland	1950	2100	processes_default	mat_flows	sc_DEHP_tb_rlplf_ch_pe_DiNP_np_h	t
sy3	Switzerland	1950	2100	processes_default	mat_flows	sc_DEHP_tb_rlphf_ch_pl	t
sy4	Switzerland	1950	2100	processes_default	mat_flows	sc_DEHP_tb_rlphf_ch_nc	t
sy5	Switzerland	1950	2100	processes_default	mat_flows	sc_DEHP_tb_rlphf_cl_nc	t
sy6	Switzerland	1950	2100	processes_default	mat_flows	sc_DEHP_tb_rlphf_ci_pe_DiNP_np	t
sy7	Switzerland	1950	2100	processes_default	mat_flows	sc_DEHP_tb_rlphf_cl_pe_DiNP_np	t
sy8	Switzerland	1950	2100	processes_default	mat_flows	sc_DEHP_tb_rhphf_ch_pe_DiNP_np	t
sy9	Switzerland	1950	2100	processes_default	mat_flows	sc_DEHP_tb_rvhphf_ch_pe_DiNP_np	t
sy10	Switzerland	1950	2100	processes_default	mat_flows	sc_DEHP_tb_rhphf_cl_pe	t
sy11	Switzerland	1950	2100	processes_default	mat_flows	sc_DEHP_tb_rlphf_cl_pl	t
sy12	Switzerland	1950	2100	processes_default	mat_flows	sc_DEHP_tb_rlplf_cl_pe	t
sy16	Switzerland	1950	2100	processes_default	mat_flows	sc_DEHP_tb_rvlphf_cvl_pve	t
sy17	Switzerland	1950	2100	processes_default	mat_flows	sc_DEHP_tb_rvhphf_ch_nc	t
sy18	Switzerland	1950	2100	processes_default	mat_flows	sc_DEHP_tb_rlplf_ci_pe_DiNP_np	t
sy19	Switzerland	1950	2100	processes_default	mat_flows	sc_DEHP_tb_rlplf_ci_pl	t
sy21	Switzerland	1950	2100	processes_default	mat_flows	sc_DEHP_tl_rlphf_ch_pe_DiNP_np	t
sy22	Switzerland	1950	2100	processes_default	mat_flows	sc_DEHP_ti_rlphf_ch_pe_DiNP_np	t
sy24	Switzerland	1950	2100	processes_default	mat_flows	sc_DEHP_tih_rlphf_ch_pe_DiNP_np	t
sy25	Switzerland	1950	2100	processes_default	mat_flows	sc_DEHP_tb_rlphf_ch_pe_DiNP_pl	t
sy26	Switzerland	1950	2100	processes_default	mat_flows	sc_DEHP_tb_rlphf_ch_pe_DiNP_pe	t
sy27	Switzerland	1950	2100	processes_default	mat_flows	sc_DEHP_tb_rlphf_ch_pe_DiNP_np_l	t
sy28	Switzerland	1950	2100	processes_default	mat_flows	sc_DEHP_tl_rlphf_ch_pe_DiNP_pe	t
sy29	Switzerland	1950	2100	processes_default	mat_flows	sc_DEHP_ti_rlphf_ch_pe_DiNP_pe	t
sy31	Switzerland	1950	2100	processes_default	mat_flows	sc_DEHP_tih_rlphf_ch_pe_DiNP_pe	t
sy32	Switzerland	1950	2100	processes_default	mat_flows	sc_DEHP_tb_rlpvlf_ch_pe_DiNP_np	t
sy33	Switzerland	1950	2100	processes_default	mat_flows	sc_DEHP_tb_rlpvlf_cl_pe	t
sy35	Switzerland	1950	2100	processes_default	mat_flows	sc_DEHP_tb_rvlplf_ch_pe	t
sy36	Switzerland	1950	2100	processes_default	mat_flows	sc_DEHP_tb_rvlphf_ch_pe	t
sy37	Switzerland	1950	2100	processes_default	mat_flows	sc_DEHP_tb_rlphf_ch_pve	t
sy38	Switzerland	1950	2100	processes_default	mat_flows	sc_DEHP_tb_rlplf_cl_pl	t
sy39	Switzerland	1950	2100	processes_default	mat_flows	sc_DEHP_tb_rlpvlf_cl_pl	t
sy40	Switzerland	1950	2100	processes_default	mat_flows	sc_DEHP_tb_rvlpvlf_ch_pe	t
sy41	Switzerland	1950	2100	processes_default	mat_flows	sc_DEHP_tb_rlplf_ch_pe_DiNP_np_l	t

## Sheet: processes_default
id	name
1	material manufacturing
2	product manufacturing
3	use
4	waste
5	recycling

## Sheet: materials
id	product	type	lifetime	lifetime_dist	dist_par1	dist_par2
PVCav_20_log	flooring	average flooring PVC	20	lognormal	0.7	15.6541
PVCav_15_log	flooring	average flooring PVC, short lifetime	15	lognormal	0.7	11.7406
PVCav_30_log	flooring	average flooring PVC, short lifetime	30	lognormal	0.7	23.4811
PVCav_20_wei	flooring	average flooring PVC	20	weibull	1.25	21.4734

## Sheet: mat_flows
year	origin	destination	amount	amount_dist	dist_par1	dist_par2	material
1950	2	3	0	triangular	0	0	PVCav_20_log
1951	2	3	0	triangular	0	0	PVCav_20_log
1952	2	3	0	triangular	0	0	PVCav_20_log
1953	2	3	0	triangular	0	0	PVCav_20_log
1954	2	3	0	triangular	0	0	PVCav_20_log
1955	2	3	0	triangular	0	0	PVCav_20_log
1956	2	3	14.8073	triangular	3.47401	55.7042	PVCav_20_log
1957	2	3	30.7901	triangular	7.45378	111.996	PVCav_20_log
1958	2	3	29.1276	triangular	6.79279	106.789	PVCav_20_log
1959	2	3	27.8762	triangular	6.69428	103.862	PVCav_20_log
1960	2	3	34.6332	triangular	8.24375	128.092	PVCav_20_log
1961	2	3	41.6145	triangular	9.8879	151.932	PVCav_20_log
1962	2	3	87.6728	triangular	21.1034	323.33	PVCav_20_log
1963	2	3	104.148	triangular	25.244	375.017	PVCav_20_log
1964	2	3	129.81	triangular	31.4523	474.168	PVCav_20_log
1965	2	3	182.59	triangular	44.899	658.706	PVCav_20_log
1966	2	3	248.702	triangular	59.3033	901.925	PVCav_20_log
1967	2	3	305.293	triangular	74.9069	1117.19	PVCav_20_log
1968	2	3	375.698	triangular	90.1976	1350.46	PVCav_20_log
1969	2	3	495.584	triangular	118.362	1777.35	PVCav_20_log
1970	2	3	660.343	triangular	160.48	2370.37	PVCav_20_log
1971	2	3	776.983	triangular	188.647	2790.34	PVCav_20_log
1972	2	3	847.753	triangular	206.539	3085.28	PVCav_20_log
1973	2	3	1024.12	triangular	246.442	3684.54	PVCav_20_log
1974	2	3	1312.27	triangular	319.343	4769.37	PVCav_20_log
1975	2	3	1439.26	triangular	344.818	5172.18	PVCav_20_log
1976	2	3	1632.61	triangular	400.53	5884.09	PVCav_20_log
1977	2	3	1430.45	triangular	343.087	5087.68	PVCav_20_log
1978	2	3	1542.62	triangular	376.482	5545.43	PVCav_20_log
1979	2	3	1567.49	triangular	379.605	5723.03	PVCav_20_log
1980	2	3	1735.81	triangular	424.166	6223.4	PVCav_20_log
1981	2	3	1578.22	triangular	389.076	5614.19	PVCav_20_log
1982	2	3	1486.09	triangular	357.118	5335.6	PVCav_20_log
1983	2	3	1540.99	triangular	379.744	5560.16	PVCav_20_log
1984	2	3	1715.43	triangular	420.205	6129.14	PVCav_20_log
1985	2	3	2155.01	triangular	611.123	6860.64	PVCav_20_log
1986	2	3	1914.52	triangular	530.792	5988.47	PVCav_20_log
1987	2	3	2069.37	triangular	623.728	6215.19	PVCav_20_log
1988	2	3	2693	triangular	1395.79	9326.85	PVCav_20_log
1989	2	3	4232.18	triangular	2917.46	10996.3	PVCav_20_log
1990	2	3	3198.98	triangular	2085.47	9976	PVCav_20_log
1991	2	3	3784.68	triangular	2761.65	10421.4	PVCav_20_log
1992	2	3	2876.08	triangular	2047.56	9511.95	PVCav_20_log
1993	2	3	2836.45	triangular	2129.27	9511.33	PVCav_20_log
1994	2	3	1745.89	triangular	1264.55	8220.73	PVCav_20_log
1995	2	3	1627.36	triangular	1295.56	7495.65	PVCav_20_log
1996	2	3	596.29	triangular	358.229	2856.72	PVCav_20_log
1997	2	3	1280.44	triangular	934.396	4152.52	PVCav_20_log
1998	2	3	863.833	triangular	518.333	4146	PVCav_20_log
1999	2	3	3363.58	triangular	2878.23	5824.2	PVCav_20_log
2000	2	3	3100.68	triangular	2602.3	5855.11	PVCav_20_log
2001	2	3	4167.02	triangular	3550.25	7170.24	PVCav_20_log
2002	2	3	4177.58	triangular	3542.86	7297.14	PVCav_20_log
2003	2	3	3726.01	triangular	3109.2	6993.86	PVCav_20_log
2004	2	3	4133.22	triangular	3407.4	8137.87	PVCav_20_log
2005	2	3	4203.51	triangular	3478.18	8097.25	PVCav_20_log
2006	2	3	4268.46	triangular	3463.02	8881.38	PVCav_20_log
2007	2	3	6099.42	triangular	4993.9	12180.6	PVCav_20_log
2008	2	3	6643.56	triangular	5490.65	12710.5	PVCav_20_log
2009	2	3	6879.51	triangular	5798.93	12004	PVCav_20_log
2010	2	3	8185.23	triangular	6872.6	14515.8	PVCav_20_log
2011	2	3	9731.78	triangular	8199.4	16947.7	PVCav_20_log
2012	2	3	10016.1	triangular	8610.76	15741.4	PVCav_20_log
2013	2	3	11644.9	triangular	10072.3	17684.5	PVCav_20_log
2014	2	3	12695.8	triangular	11053.5	18562.5	PVCav_20_log
2015	2	3	11869.7	triangular	10329.9	17381.8	PVCav_20_log
2016	2	3	16563.6	triangular	14589	22566.6	PVCav_20_log
2017	2	3	16179.4	triangular	14162	22878.4	PVCav_20_log
2018	2	3	17706	triangular	15516.3	24849.7	PVCav_20_log
2019	2	3	17028	triangular	14981.3	23323.4	PVCav_20_log
2020	2	3	17640.7	triangular	15532.2	24039.2	PVCav_20_log
2021	2	3	19701	triangular	17304.2	27234.5	PVCav_20_log
2022	2	3	20930.4	triangular	18502.6	27801.1	PVCav_20_log
2023	2	3	19090.8	triangular	16645.5	26359.5	PVCav_20_log
2024	2	3	19250.4	triangular	16640.9	26807.1	PVCav_20_log
2025	2	3	19410.5	triangular	16633	27262.5	PVCav_20_log
2026	2	3	19570.6	triangular	16621.7	27725.5	PVCav_20_log
2027	2	3	19730.7	triangular	16606.7	28196.2	PVCav_20_log
2028	2	3	19890.6	triangular	16587.9	28674.2	PVCav_20_log
2029	2	3	20050.3	triangular	16565.2	29160	PVCav_20_log
2030	2	3	20208.6	triangular	16538.5	29650.3	PVCav_20_log
2031	2	3	20361.1	triangular	16504.3	30139.1	PVCav_20_log
2032	2	3	20507.6	triangular	16462.5	30625.8	PVCav_20_log
2033	2	3	20648.1	triangular	16413.3	31110.1	PVCav_20_log
2034	2	3	20782.6	triangular	16356.7	31592.2	PVCav_20_log
2035	2	3	20910.8	triangular	16292.9	32071.6	PVCav_20_log
2036	2	3	21033	triangular	16222.2	32548.2	PVCav_20_log
2037	2	3	21149	triangular	16144.6	33021.7	PVCav_20_log
2038	2	3	21259.1	triangular	16060.4	33492.2	PVCav_20_log
2039	2	3	21363.1	triangular	15969.8	33959.6	PVCav_20_log
2040	2	3	21461.4	triangular	15873.2	34423.7	PVCav_20_log
2041	2	3	21558.1	triangular	15774	34891.1	PVCav_20_log
2042	2	3	21653.5	triangular	15672.7	35361.9	PVCav_20_log
2043	2	3	21747.7	triangular	15569.3	35835.9	PVCav_20_log
2044	2	3	21840.7	triangular	15464	36313.5	PVCav_20_log
2045	2	3	21932.5	triangular	15356.8	36794.2	PVCav_20_log
2046	2	3	22023	triangular	15248.1	37278.1	PVCav_20_log
2047	2	3	22112.4	triangular	15137.7	37764.6	PVCav_20_log
2048	2	3	22200.5	triangular	15025.8	38253.9	PVCav_20_log
2049	2	3	22287.2	triangular	14912.5	38745.2	PVCav_20_log
2050	2	3	22372.5	triangular	14797.7	39238.7	PVCav_20_log
2051	2	3	22335.8	triangular	14645.9	39413	PVCav_20_log
2052	2	3	22400.1	triangular	14511.2	39887.5	PVCav_20_log
2053	2	3	22460.4	triangular	14372.8	40361.1	PVCav_20_log
2054	2	3	22516.7	triangular	14230.9	40833.9	PVCav_20_log
2055	2	3	22568.9	triangular	14085.5	41305.6	PVCav_20_log
2056	2	3	22617.1	triangular	13936.7	41776.4	PVCav_20_log
2057	2	3	22661.3	triangular	13784.6	42246	PVCav_20_log
2058	2	3	22701.5	triangular	13629.3	42714.5	PVCav_20_log
2059	2	3	22737.6	triangular	13470.9	43181.8	PVCav_20_log
2060	2	3	22769.8	triangular	13309.4	43647.8	PVCav_20_log
2061	2	3	22797.9	triangular	13145.1	44112.5	PVCav_20_log
2062	2	3	22821.9	triangular	12978	44575.9	PVCav_20_log
2063	2	3	22842	triangular	12808.1	45037.7	PVCav_20_log
2064	2	3	22858.1	triangular	12635.6	45498.1	PVCav_20_log
2065	2	3	22870.1	triangular	12460.6	45956.9	PVCav_20_log
2066	2	3	22878.1	triangular	12283.2	46414.1	PVCav_20_log
2067	2	3	22882.1	triangular	12103.4	46869.6	PVCav_20_log
2068	2	3	22882	triangular	11921.4	47323.3	PVCav_20_log
2069	2	3	22878	triangular	11737.2	47775.3	PVCav_20_log
2070	2	3	22869.9	triangular	11551	48225.4	PVCav_20_log
2071	2	3	22857.8	triangular	11362.9	48673.5	PVCav_20_log
2072	2	3	22841.7	triangular	11172.8	49119.7	PVCav_20_log
2073	2	3	22821.6	triangular	10981.1	49563.8	PVCav_20_log
2074	2	3	22797.4	triangular	10787.7	50005.9	PVCav_20_log
2075	2	3	22769.2	triangular	10592.7	50445.8	PVCav_20_log
2076	2	3	22737	triangular	10396.2	50883.4	PVCav_20_log
2077	2	3	22700.8	triangular	10198.4	51318.8	PVCav_20_log
2078	2	3	22660.5	triangular	9999.29	51751.8	PVCav_20_log
2079	2	3	22616.3	triangular	9799.01	52182.4	PVCav_20_log
2080	2	3	22568	triangular	9597.64	52610.6	PVCav_20_log
2081	2	3	22515.7	triangular	9395.29	53036.2	PVCav_20_log
2082	2	3	22459.4	triangular	9192.04	53459.3	PVCav_20_log
2083	2	3	22399	triangular	8988	53879.7	PVCav_20_log
2084	2	3	22334.6	triangular	8783.26	54297.5	PVCav_20_log
2085	2	3	22266.2	triangular	8577.92	54712.4	PVCav_20_log
2086	2	3	22193.8	triangular	8372.07	55124.6	PVCav_20_log
2087	2	3	22117.4	triangular	8165.81	55533.8	PVCav_20_log
2088	2	3	22037	triangular	7959.24	55940.2	PVCav_20_log
2089	2	3	21952.5	triangular	7752.45	56343.5	PVCav_20_log
2090	2	3	21864	triangular	7545.53	56743.8	PVCav_20_log
2091	2	3	21771.5	triangular	7338.59	57140.9	PVCav_20_log
2092	2	3	21674.9	triangular	7131.73	57534.9	PVCav_20_log
2093	2	3	21574.4	triangular	6925.02	57925.6	PVCav_20_log
2094	2	3	21469.8	triangular	6718.58	58313	PVCav_20_log
2095	2	3	21361.2	triangular	6512.5	58697.1	PVCav_20_log
2096	2	3	21248.6	triangular	6306.88	59077.8	PVCav_20_log
2097	2	3	21131.9	triangular	6101.81	59455	PVCav_20_log
2098	2	3	21011.3	triangular	5897.38	59828.6	PVCav_20_log
2099	2	3	20886.6	triangular	5693.7	60198.7	PVCav_20_log
2100	2	3	20757.9	triangular	5490.85	60565.1	PVCav_20_log
1950	4	5					PVCav_20_log
1951	4	5					PVCav_20_log
1952	4	5					PVCav_20_log
1953	4	5					PVCav_20_log
1954	4	5					PVCav_20_log
1955	4	5					PVCav_20_log
1956	4	5					PVCav_20_log
1957	4	5					PVCav_20_log
1958	4	5					PVCav_20_log
1959	4	5					PVCav_20_log
1960	4	5					PVCav_20_log
1961	4	5					PVCav_20_log
1962	4	5					PVCav_20_log
1963	4	5					PVCav_20_log
1964	4	5					PVCav_20_log
1965	4	5					PVCav_20_log
1966	4	5					PVCav_20_log
1967	4	5					PVCav_20_log
1968	4	5					PVCav_20_log
1969	4	5					PVCav_20_log
1970	4	5					PVCav_20_log
1971	4	5					PVCav_20_log
1972	4	5					PVCav_20_log
1973	4	5					PVCav_20_log
1974	4	5					PVCav_20_log
1975	4	5					PVCav_20_log
1976	4	5					PVCav_20_log
1977	4	5					PVCav_20_log
1978	4	5					PVCav_20_log
1979	4	5					PVCav_20_log
1980	4	5					PVCav_20_log
1981	4	5					PVCav_20_log
1982	4	5					PVCav_20_log
1983	4	5					PVCav_20_log
1984	4	5					PVCav_20_log
1985	4	5					PVCav_20_log
1986	4	5					PVCav_20_log
1987	4	5					PVCav_20_log
1988	4	5					PVCav_20_log
1989	4	5					PVCav_20_log
1990	4	5					PVCav_20_log
1991	4	5					PVCav_20_log
1992	4	5					PVCav_20_log
1993	4	5					PVCav_20_log
1994	4	5					PVCav_20_log
1995	4	5					PVCav_20_log
1996	4	5					PVCav_20_log
1997	4	5					PVCav_20_log
1998	4	5					PVCav_20_log
1999	4	5					PVCav_20_log
2000	4	5					PVCav_20_log
2001	4	5					PVCav_20_log
2002	4	5					PVCav_20_log
2003	4	5					PVCav_20_log
2004	4	5					PVCav_20_log
2005	4	5					PVCav_20_log
2006	4	5					PVCav_20_log
2007	4	5					PVCav_20_log
2008	4	5					PVCav_20_log
2009	4	5					PVCav_20_log
2010	4	5					PVCav_20_log
2011	4	5					PVCav_20_log
2012	4	5					PVCav_20_log
2013	4	5					PVCav_20_log
2014	4	5					PVCav_20_log
2015	4	5					PVCav_20_log
2016	4	5					PVCav_20_log
2017	4	5					PVCav_20_log
2018	4	5					PVCav_20_log
2019	4	5					PVCav_20_log
2020	4	5					PVCav_20_log
2021	4	5					PVCav_20_log
2022	4	5					PVCav_20_log
2023	4	5					PVCav_20_log
2024	4	5					PVCav_20_log
2025	4	5					PVCav_20_log
2026	4	5					PVCav_20_log
2027	4	5					PVCav_20_log
2028	4	5					PVCav_20_log
2029	4	5					PVCav_20_log
2030	4	5					PVCav_20_log
2031	4	5					PVCav_20_log
2032	4	5					PVCav_20_log
2033	4	5					PVCav_20_log
2034	4	5					PVCav_20_log
2035	4	5					PVCav_20_log
2036	4	5					PVCav_20_log
2037	4	5					PVCav_20_log
2038	4	5					PVCav_20_log
2039	4	5					PVCav_20_log
2040	4	5					PVCav_20_log
2041	4	5					PVCav_20_log
2042	4	5					PVCav_20_log
2043	4	5					PVCav_20_log
2044	4	5					PVCav_20_log
2045	4	5					PVCav_20_log
2046	4	5					PVCav_20_log
2047	4	5					PVCav_20_log
2048	4	5					PVCav_20_log
2049	4	5					PVCav_20_log
2050	4	5					PVCav_20_log
2051	4	5					PVCav_20_log
2052	4	5					PVCav_20_log
2053	4	5					PVCav_20_log
2054	4	5					PVCav_20_log
2055	4	5					PVCav_20_log
2056	4	5					PVCav_20_log
2057	4	5					PVCav_20_log
2058	4	5					PVCav_20_log
2059	4	5					PVCav_20_log
2060	4	5					PVCav_20_log
2061	4	5					PVCav_20_log
2062	4	5					PVCav_20_log
2063	4	5					PVCav_20_log
2064	4	5					PVCav_20_log
2065	4	5					PVCav_20_log
2066	4	5					PVCav_20_log
2067	4	5					PVCav_20_log
2068	4	5					PVCav_20_log
2069	4	5					PVCav_20_log
2070	4	5					PVCav_20_log
2071	4	5					PVCav_20_log
2072	4	5					PVCav_20_log
2073	4	5					PVCav_20_log
2074	4	5					PVCav_20_log
2075	4	5					PVCav_20_log
2076	4	5					PVCav_20_log
2077	4	5					PVCav_20_log
2078	4	5					PVCav_20_log
2079	4	5					PVCav_20_log
2080	4	5					PVCav_20_log
2081	4	5					PVCav_20_log
2082	4	5					PVCav_20_log
2083	4	5					PVCav_20_log
2084	4	5					PVCav_20_log
2085	4	5					PVCav_20_log
2086	4	5					PVCav_20_log
2087	4	5					PVCav_20_log
2088	4	5					PVCav_20_log
2089	4	5					PVCav_20_log
2090	4	5					PVCav_20_log
2091	4	5					PVCav_20_log
2092	4	5					PVCav_20_log
2093	4	5					PVCav_20_log
2094	4	5					PVCav_20_log
2095	4	5					PVCav_20_log
2096	4	5					PVCav_20_log
2097	4	5					PVCav_20_log
2098	4	5					PVCav_20_log
2099	4	5					PVCav_20_log
2100	4	5					PVCav_20_log
1950	2	3	0	triangular	0	0	PVCav_15_log
1951	2	3	0	triangular	0	0	PVCav_15_log
1952	2	3	0	triangular	0	0	PVCav_15_log
1953	2	3	0	triangular	0	0	PVCav_15_log
1954	2	3	0	triangular	0	0	PVCav_15_log
1955	2	3	0	triangular	0	0	PVCav_15_log
1956	2	3	14.8073	triangular	3.47401	55.7042	PVCav_15_log
1957	2	3	30.7901	triangular	7.45378	111.996	PVCav_15_log
1958	2	3	29.1276	triangular	6.79279	106.789	PVCav_15_log
1959	2	3	27.8762	triangular	6.69428	103.862	PVCav_15_log
1960	2	3	34.6332	triangular	8.24375	128.092	PVCav_15_log
1961	2	3	41.6145	triangular	9.8879	151.932	PVCav_15_log
1962	2	3	87.6728	triangular	21.1034	323.33	PVCav_15_log
1963	2	3	104.148	triangular	25.244	375.017	PVCav_15_log
1964	2	3	129.81	triangular	31.4523	474.168	PVCav_15_log
1965	2	3	182.59	triangular	44.899	658.706	PVCav_15_log
1966	2	3	248.702	triangular	59.3033	901.925	PVCav_15_log
1967	2	3	305.293	triangular	74.9069	1117.19	PVCav_15_log
1968	2	3	375.698	triangular	90.1976	1350.46	PVCav_15_log
1969	2	3	495.584	triangular	118.362	1777.35	PVCav_15_log
1970	2	3	660.343	triangular	160.48	2370.37	PVCav_15_log
1971	2	3	776.983	triangular	188.647	2790.34	PVCav_15_log
1972	2	3	847.753	triangular	206.539	3085.28	PVCav_15_log
1973	2	3	1024.12	triangular	246.442	3684.54	PVCav_15_log
1974	2	3	1312.27	triangular	319.343	4769.37	PVCav_15_log
1975	2	3	1439.26	triangular	344.818	5172.18	PVCav_15_log
1976	2	3	1632.61	triangular	400.53	5884.09	PVCav_15_log
1977	2	3	1430.45	triangular	343.087	5087.68	PVCav_15_log
1978	2	3	1542.62	triangular	376.482	5545.43	PVCav_15_log
1979	2	3	1567.49	triangular	379.605	5723.03	PVCav_15_log
1980	2	3	1735.81	triangular	424.166	6223.4	PVCav_15_log
1981	2	3	1578.22	triangular	389.076	5614.19	PVCav_15_log
1982	2	3	1486.09	triangular	357.118	5335.6	PVCav_15_log
1983	2	3	1540.99	triangular	379.744	5560.16	PVCav_15_log
1984	2	3	1715.43	triangular	420.205	6129.14	PVCav_15_log
1985	2	3	2155.01	triangular	611.123	6860.64	PVCav_15_log
1986	2	3	1914.52	triangular	530.792	5988.47	PVCav_15_log
1987	2	3	2069.37	triangular	623.728	6215.19	PVCav_15_log
1988	2	3	2693	triangular	1395.79	9326.85	PVCav_15_log
1989	2	3	4232.18	triangular	2917.46	10996.3	PVCav_15_log
1990	2	3	3198.98	triangular	2085.47	9976	PVCav_15_log
1991	2	3	3784.68	triangular	2761.65	10421.4	PVCav_15_log
1992	2	3	2876.08	triangular	2047.56	9511.95	PVCav_15_log
1993	2	3	2836.45	triangular	2129.27	9511.33	PVCav_15_log
1994	2	3	1745.89	triangular	1264.55	8220.73	PVCav_15_log
1995	2	3	1627.36	triangular	1295.56	7495.65	PVCav_15_log
1996	2	3	596.29	triangular	358.229	2856.72	PVCav_15_log
1997	2	3	1280.44	triangular	934.396	4152.52	PVCav_15_log
1998	2	3	863.833	triangular	518.333	4146	PVCav_15_log
1999	2	3	3363.58	triangular	2878.23	5824.2	PVCav_15_log
2000	2	3	3100.68	triangular	2602.3	5855.11	PVCav_15_log
2001	2	3	4167.02	triangular	3550.25	7170.24	PVCav_15_log
2002	2	3	4177.58	triangular	3542.86	7297.14	PVCav_15_log
2003	2	3	3726.01	triangular	3109.2	6993.86	PVCav_15_log
2004	2	3	4133.22	triangular	3407.4	8137.87	PVCav_15_log
2005	2	3	4203.51	triangular	3478.18	8097.25	PVCav_15_log
2006	2	3	4268.46	triangular	3463.02	8881.38	PVCav_15_log
2007	2	3	6099.42	triangular	4993.9	12180.6	PVCav_15_log
2008	2	3	6643.56	triangular	5490.65	12710.5	PVCav_15_log
2009	2	3	6879.51	triangular	5798.93	12004	PVCav_15_log
2010	2	3	8185.23	triangular	6872.6	14515.8	PVCav_15_log
2011	2	3	9731.78	triangular	8199.4	16947.7	PVCav_15_log
2012	2	3	10016.1	triangular	8610.76	15741.4	PVCav_15_log
2013	2	3	11644.9	triangular	10072.3	17684.5	PVCav_15_log
2014	2	3	12695.8	triangular	11053.5	18562.5	PVCav_15_log
2015	2	3	11869.7	triangular	10329.9	17381.8	PVCav_15_log
2016	2	3	16563.6	triangular	14589	22566.6	PVCav_15_log
2017	2	3	16179.4	triangular	14162	22878.4	PVCav_15_log
2018	2	3	17706	triangular	15516.3	24849.7	PVCav_15_log
2019	2	3	17028	triangular	14981.3	23323.4	PVCav_15_log
2020	2	3	17640.7	triangular	15532.2	24039.2	PVCav_15_log
2021	2	3	19701	triangular	17304.2	27234.5	PVCav_15_log
2022	2	3	20930.4	triangular	18502.6	27801.1	PVCav_15_log
2023	2	3	19090.8	triangular	16645.5	26359.5	PVCav_15_log
2024	2	3	19250.4	triangular	16640.9	26807.1	PVCav_15_log
2025	2	3	19410.5	triangular	16633	27262.5	PVCav_15_log
2026	2	3	19570.6	triangular	16621.7	27725.5	PVCav_15_log
2027	2	3	19730.7	triangular	16606.7	28196.2	PVCav_15_log
2028	2	3	19890.6	triangular	16587.9	28674.2	PVCav_15_log
2029	2	3	20050.3	triangular	16565.2	29160	PVCav_15_log
2030	2	3	20208.6	triangular	16538.5	29650.3	PVCav_15_log
2031	2	3	20361.1	triangular	16504.3	30139.1	PVCav_15_log
2032	2	3	20507.6	triangular	16462.5	30625.8	PVCav_15_log
2033	2	3	20648.1	triangular	16413.3	31110.1	PVCav_15_log
2034	2	3	20782.6	triangular	16356.7	31592.2	PVCav_15_log
2035	2	3	20910.8	triangular	16292.9	32071.6	PVCav_15_log
2036	2	3	21033	triangular	16222.2	32548.2	PVCav_15_log
2037	2	3	21149	triangular	16144.6	33021.7	PVCav_15_log
2038	2	3	21259.1	triangular	16060.4	33492.2	PVCav_15_log
2039	2	3	21363.1	triangular	15969.8	33959.6	PVCav_15_log
2040	2	3	21461.4	triangular	15873.2	34423.7	PVCav_15_log
2041	2	3	21558.1	triangular	15774	34891.1	PVCav_15_log
2042	2	3	21653.5	triangular	15672.7	35361.9	PVCav_15_log
2043	2	3	21747.7	triangular	15569.3	35835.9	PVCav_15_log
2044	2	3	21840.7	triangular	15464	36313.5	PVCav_15_log
2045	2	3	21932.5	triangular	15356.8	36794.2	PVCav_15_log
2046	2	3	22023	triangular	15248.1	37278.1	PVCav_15_log
2047	2	3	22112.4	triangular	15137.7	37764.6	PVCav_15_log
2048	2	3	22200.5	triangular	15025.8	38253.9	PVCav_15_log
2049	2	3	22287.2	triangular	14912.5	38745.2	PVCav_15_log
2050	2	3	22372.5	triangular	14797.7	39238.7	PVCav_15_log
2051	2	3	22335.8	triangular	14645.9	39413	PVCav_15_log
2052	2	3	22400.1	triangular	14511.2	39887.5	PVCav_15_log
2053	2	3	22460.4	triangular	14372.8	40361.1	PVCav_15_log
2054	2	3	22516.7	triangular	14230.9	40833.9	PVCav_15_log
2055	2	3	22568.9	triangular	14085.5	41305.6	PVCav_15_log
2056	2	3	22617.1	triangular	13936.7	41776.4	PVCav_15_log
2057	2	3	22661.3	triangular	13784.6	42246	PVCav_15_log
2058	2	3	22701.5	triangular	13629.3	42714.5	PVCav_15_log
2059	2	3	22737.6	triangular	13470.9	43181.8	PVCav_15_log
2060	2	3	22769.8	triangular	13309.4	43647.8	PVCav_15_log
2061	2	3	22797.9	triangular	13145.1	44112.5	PVCav_15_log
2062	2	3	22821.9	triangular	12978	44575.9	PVCav_15_log
2063	2	3	22842	triangular	12808.1	45037.7	PVCav_15_log
2064	2	3	22858.1	triangular	12635.6	45498.1	PVCav_15_log
2065	2	3	22870.1	triangular	12460.6	45956.9	PVCav_15_log
2066	2	3	22878.1	triangular	12283.2	46414.1	PVCav_15_log
2067	2	3	22882.1	triangular	12103.4	46869.6	PVCav_15_log
2068	2	3	22882	triangular	11921.4	47323.3	PVCav_15_log
2069	2	3	22878	triangular	11737.2	47775.3	PVCav_15_log
2070	2	3	22869.9	triangular	11551	48225.4	PVCav_15_log
2071	2	3	22857.8	triangular	11362.9	48673.5	PVCav_15_log
2072	2	3	22841.7	triangular	11172.8	49119.7	PVCav_15_log
2073	2	3	22821.6	triangular	10981.1	49563.8	PVCav_15_log
2074	2	3	22797.4	triangular	10787.7	50005.9	PVCav_15_log
2075	2	3	22769.2	triangular	10592.7	50445.8	PVCav_15_log
2076	2	3	22737	triangular	10396.2	50883.4	PVCav_15_log
2077	2	3	22700.8	triangular	10198.4	51318.8	PVCav_15_log
2078	2	3	22660.5	triangular	9999.29	51751.8	PVCav_15_log
2079	2	3	22616.3	triangular	9799.01	52182.4	PVCav_15_log
2080	2	3	22568	triangular	9597.64	52610.6	PVCav_15_log
2081	2	3	22515.7	triangular	9395.29	53036.2	PVCav_15_log
2082	2	3	22459.4	triangular	9192.04	53459.3	PVCav_15_log
2083	2	3	22399	triangular	8988	53879.7	PVCav_15_log
2084	2	3	22334.6	triangular	8783.26	54297.5	PVCav_15_log
2085	2	3	22266.2	triangular	8577.92	54712.4	PVCav_15_log
2086	2	3	22193.8	triangular	8372.07	55124.6	PVCav_15_log
2087	2	3	22117.4	triangular	8165.81	55533.8	PVCav_15_log
2088	2	3	22037	triangular	7959.24	55940.2	PVCav_15_log
2089	2	3	21952.5	triangular	7752.45	56343.5	PVCav_15_log
2090	2	3	21864	triangular	7545.53	56743.8	PVCav_15_log
2091	2	3	21771.5	triangular	7338.59	57140.9	PVCav_15_log
2092	2	3	21674.9	triangular	7131.73	57534.9	PVCav_15_log
2093	2	3	21574.4	triangular	6925.02	57925.6	PVCav_15_log
2094	2	3	21469.8	triangular	6718.58	58313	PVCav_15_log
2095	2	3	21361.2	triangular	6512.5	58697.1	PVCav_15_log
2096	2	3	21248.6	triangular	6306.88	59077.8	PVCav_15_log
2097	2	3	21131.9	triangular	6101.81	59455	PVCav_15_log
2098	2	3	21011.3	triangular	5897.38	59828.6	PVCav_15_log
2099	2	3	20886.6	triangular	5693.7	60198.7	PVCav_15_log
2100	2	3	20757.9	triangular	5490.85	60565.1	PVCav_15_log
1950	4	5					PVCav_15_log
1951	4	5					PVCav_15_log
1952	4	5					PVCav_15_log
1953	4	5					PVCav_15_log
1954	4	5					PVCav_15_log
1955	4	5					PVCav_15_log
1956	4	5					PVCav_15_log
1957	4	5					PVCav_15_log
1958	4	5					PVCav_15_log
1959	4	5					PVCav_15_log
1960	4	5					PVCav_15_log
1961	4	5					PVCav_15_log
1962	4	5					PVCav_15_log
1963	4	5					PVCav_15_log
1964	4	5					PVCav_15_log
1965	4	5					PVCav_15_log
1966	4	5					PVCav_15_log
1967	4	5					PVCav_15_log
1968	4	5					PVCav_15_log
1969	4	5					PVCav_15_log
1970	4	5					PVCav_15_log
1971	4	5					PVCav_15_log
1972	4	5					PVCav_15_log
1973	4	5					PVCav_15_log
1974	4	5					PVCav_15_log
1975	4	5					PVCav_15_log
1976	4	5					PVCav_15_log
1977	4	5					PVCav_15_log
1978	4	5					PVCav_15_log
1979	4	5					PVCav_15_log
1980	4	5					PVCav_15_log
1981	4	5					PVCav_15_log
1982	4	5					PVCav_15_log
1983	4	5					PVCav_15_log
1984	4	5					PVCav_15_log
1985	4	5					PVCav_15_log
1986	4	5					PVCav_15_log
1987	4	5					PVCav_15_log
1988	4	5					PVCav_15_log
1989	4	5					PVCav_15_log
1990	4	5					PVCav_15_log
1991	4	5					PVCav_15_log
1992	4	5					PVCav_15_log
1993	4	5					PVCav_15_log
1994	4	5					PVCav_15_log
1995	4	5					PVCav_15_log
1996	4	5					PVCav_15_log
1997	4	5					PVCav_15_log
1998	4	5					PVCav_15_log
1999	4	5					PVCav_15_log
2000	4	5					PVCav_15_log
2001	4	5					PVCav_15_log
2002	4	5					PVCav_15_log
2003	4	5					PVCav_15_log
2004	4	5					PVCav_15_log
2005	4	5					PVCav_15_log
2006	4	5					PVCav_15_log
2007	4	5					PVCav_15_log
2008	4	5					PVCav_15_log
2009	4	5					PVCav_15_log
2010	4	5					PVCav_15_log
2011	4	5					PVCav_15_log
2012	4	5					PVCav_15_log
2013	4	5					PVCav_15_log
2014	4	5					PVCav_15_log
2015	4	5					PVCav_15_log
2016	4	5					PVCav_15_log
2017	4	5					PVCav_15_log
2018	4	5					PVCav_15_log
2019	4	5					PVCav_15_log
2020	4	5					PVCav_15_log
2021	4	5					PVCav_15_log
2022	4	5					PVCav_15_log
2023	4	5					PVCav_15_log
2024	4	5					PVCav_15_log
2025	4	5					PVCav_15_log
2026	4	5					PVCav_15_log
2027	4	5					PVCav_15_log
2028	4	5					PVCav_15_log
2029	4	5					PVCav_15_log
2030	4	5					PVCav_15_log
2031	4	5					PVCav_15_log
2032	4	5					PVCav_15_log
2033	4	5					PVCav_15_log
2034	4	5					PVCav_15_log
2035	4	5					PVCav_15_log
2036	4	5					PVCav_15_log
2037	4	5					PVCav_15_log
2038	4	5					PVCav_15_log
2039	4	5					PVCav_15_log
2040	4	5					PVCav_15_log
2041	4	5					PVCav_15_log
2042	4	5					PVCav_15_log
2043	4	5					PVCav_15_log
2044	4	5					PVCav_15_log
2045	4	5					PVCav_15_log
2046	4	5					PVCav_15_log
2047	4	5					PVCav_15_log
2048	4	5					PVCav_15_log
2049	4	5					PVCav_15_log
2050	4	5					PVCav_15_log
2051	4	5					PVCav_15_log
2052	4	5					PVCav_15_log
2053	4	5					PVCav_15_log
2054	4	5					PVCav_15_log
2055	4	5					PVCav_15_log
2056	4	5					PVCav_15_log
2057	4	5					PVCav_15_log
2058	4	5					PVCav_15_log
2059	4	5					PVCav_15_log
2060	4	5					PVCav_15_log
2061	4	5					PVCav_15_log
2062	4	5					PVCav_15_log
2063	4	5					PVCav_15_log
2064	4	5					PVCav_15_log
2065	4	5					PVCav_15_log
2066	4	5					PVCav_15_log
2067	4	5					PVCav_15_log
2068	4	5					PVCav_15_log
2069	4	5					PVCav_15_log
2070	4	5					PVCav_15_log
2071	4	5					PVCav_15_log
2072	4	5					PVCav_15_log
2073	4	5					PVCav_15_log
2074	4	5					PVCav_15_log
2075	4	5					PVCav_15_log
2076	4	5					PVCav_15_log
2077	4	5					PVCav_15_log
2078	4	5					PVCav_15_log
2079	4	5					PVCav_15_log
2080	4	5					PVCav_15_log
2081	4	5					PVCav_15_log
2082	4	5					PVCav_15_log
2083	4	5					PVCav_15_log
2084	4	5					PVCav_15_log
2085	4	5					PVCav_15_log
2086	4	5					PVCav_15_log
2087	4	5					PVCav_15_log
2088	4	5					PVCav_15_log
2089	4	5					PVCav_15_log
2090	4	5					PVCav_15_log
2091	4	5					PVCav_15_log
2092	4	5					PVCav_15_log
2093	4	5					PVCav_15_log
2094	4	5					PVCav_15_log
2095	4	5					PVCav_15_log
2096	4	5					PVCav_15_log
2097	4	5					PVCav_15_log
2098	4	5					PVCav_15_log
2099	4	5					PVCav_15_log
2100	4	5					PVCav_15_log
1950	2	3	0	triangular	0	0	PVCav_30_log
1951	2	3	0	triangular	0	0	PVCav_30_log
1952	2	3	0	triangular	0	0	PVCav_30_log
1953	2	3	0	triangular	0	0	PVCav_30_log
1954	2	3	0	triangular	0	0	PVCav_30_log
1955	2	3	0	triangular	0	0	PVCav_30_log
1956	2	3	14.8073	triangular	3.47401	55.7042	PVCav_30_log
1957	2	3	30.7901	triangular	7.45378	111.996	PVCav_30_log
1958	2	3	29.1276	triangular	6.79279	106.789	PVCav_30_log
1959	2	3	27.8762	triangular	6.69428	103.862	PVCav_30_log
1960	2	3	34.6332	triangular	8.24375	128.092	PVCav_30_log
1961	2	3	41.6145	triangular	9.8879	151.932	PVCav_30_log
1962	2	3	87.6728	triangular	21.1034	323.33	PVCav_30_log
1963	2	3	104.148	triangular	25.244	375.017	PVCav_30_log
1964	2	3	129.81	triangular	31.4523	474.168	PVCav_30_log
1965	2	3	182.59	triangular	44.899	658.706	PVCav_30_log
1966	2	3	248.702	triangular	59.3033	901.925	PVCav_30_log
1967	2	3	305.293	triangular	74.9069	1117.19	PVCav_30_log
1968	2	3	375.698	triangular	90.1976	1350.46	PVCav_30_log
1969	2	3	495.584	triangular	118.362	1777.35	PVCav_30_log
1970	2	3	660.343	triangular	160.48	2370.37	PVCav_30_log
1971	2	3	776.983	triangular	188.647	2790.34	PVCav_30_log
1972	2	3	847.753	triangular	206.539	3085.28	PVCav_30_log
1973	2	3	1024.12	triangular	246.442	3684.54	PVCav_30_log
1974	2	3	1312.27	triangular	319.343	4769.37	PVCav_30_log
1975	2	3	1439.26	triangular	344.818	5172.18	PVCav_30_log
1976	2	3	1632.61	triangular	400.53	5884.09	PVCav_30_log
1977	2	3	1430.45	triangular	343.087	5087.68	PVCav_30_log
1978	2	3	1542.62	triangular	376.482	5545.43	PVCav_30_log
1979	2	3	1567.49	triangular	379.605	5723.03	PVCav_30_log
1980	2	3	1735.81	triangular	424.166	6223.4	PVCav_30_log
1981	2	3	1578.22	triangular	389.076	5614.19	PVCav_30_log
1982	2	3	1486.09	triangular	357.118	5335.6	PVCav_30_log
1983	2	3	1540.99	triangular	379.744	5560.16	PVCav_30_log
1984	2	3	1715.43	triangular	420.205	6129.14	PVCav_30_log
1985	2	3	2155.01	triangular	611.123	6860.64	PVCav_30_log
1986	2	3	1914.52	triangular	530.792	5988.47	PVCav_30_log
1987	2	3	2069.37	triangular	623.728	6215.19	PVCav_30_log
1988	2	3	2693	triangular	1395.79	9326.85	PVCav_30_log
1989	2	3	4232.18	triangular	2917.46	10996.3	PVCav_30_log
1990	2	3	3198.98	triangular	2085.47	9976	PVCav_30_log
1991	2	3	3784.68	triangular	2761.65	10421.4	PVCav_30_log
1992	2	3	2876.08	triangular	2047.56	9511.95	PVCav_30_log
1993	2	3	2836.45	triangular	2129.27	9511.33	PVCav_30_log
1994	2	3	1745.89	triangular	1264.55	8220.73	PVCav_30_log
1995	2	3	1627.36	triangular	1295.56	7495.65	PVCav_30_log
1996	2	3	596.29	triangular	358.229	2856.72	PVCav_30_log
1997	2	3	1280.44	triangular	934.396	4152.52	PVCav_30_log
1998	2	3	863.833	triangular	518.333	4146	PVCav_30_log
1999	2	3	3363.58	triangular	2878.23	5824.2	PVCav_30_log
2000	2	3	3100.68	triangular	2602.3	5855.11	PVCav_30_log
2001	2	3	4167.02	triangular	3550.25	7170.24	PVCav_30_log
2002	2	3	4177.58	triangular	3542.86	7297.14	PVCav_30_log
2003	2	3	3726.01	triangular	3109.2	6993.86	PVCav_30_log
2004	2	3	4133.22	triangular	3407.4	8137.87	PVCav_30_log
2005	2	3	4203.51	triangular	3478.18	8097.25	PVCav_30_log
2006	2	3	4268.46	triangular	3463.02	8881.38	PVCav_30_log
2007	2	3	6099.42	triangular	4993.9	12180.6	PVCav_30_log
2008	2	3	6643.56	triangular	5490.65	12710.5	PVCav_30_log
2009	2	3	6879.51	triangular	5798.93	12004	PVCav_30_log
2010	2	3	8185.23	triangular	6872.6	14515.8	PVCav_30_log
2011	2	3	9731.78	triangular	8199.4	16947.7	PVCav_30_log
2012	2	3	10016.1	triangular	8610.76	15741.4	PVCav_30_log
2013	2	3	11644.9	triangular	10072.3	17684.5	PVCav_30_log
2014	2	3	12695.8	triangular	11053.5	18562.5	PVCav_30_log
2015	2	3	11869.7	triangular	10329.9	17381.8	PVCav_30_log
2016	2	3	16563.6	triangular	14589	22566.6	PVCav_30_log
2017	2	3	16179.4	triangular	14162	22878.4	PVCav_30_log
2018	2	3	17706	triangular	15516.3	24849.7	PVCav_30_log
2019	2	3	17028	triangular	14981.3	23323.4	PVCav_30_log
2020	2	3	17640.7	triangular	15532.2	24039.2	PVCav_30_log
2021	2	3	19701	triangular	17304.2	27234.5	PVCav_30_log
2022	2	3	20930.4	triangular	18502.6	27801.1	PVCav_30_log
2023	2	3	19090.8	triangular	16645.5	26359.5	PVCav_30_log
2024	2	3	19250.4	triangular	16640.9	26807.1	PVCav_30_log
2025	2	3	19410.5	triangular	16633	27262.5	PVCav_30_log
2026	2	3	19570.6	triangular	16621.7	27725.5	PVCav_30_log
2027	2	3	19730.7	triangular	16606.7	28196.2	PVCav_30_log
2028	2	3	19890.6	triangular	16587.9	28674.2	PVCav_30_log
2029	2	3	20050.3	triangular	16565.2	29160	PVCav_30_log
2030	2	3	20208.6	triangular	16538.5	29650.3	PVCav_30_log
2031	2	3	20361.1	triangular	16504.3	30139.1	PVCav_30_log
2032	2	3	20507.6	triangular	16462.5	30625.8	PVCav_30_log
2033	2	3	20648.1	triangular	16413.3	31110.1	PVCav_30_log
2034	2	3	20782.6	triangular	16356.7	31592.2	PVCav_30_log
2035	2	3	20910.8	triangular	16292.9	32071.6	PVCav_30_log
2036	2	3	21033	triangular	16222.2	32548.2	PVCav_30_log
2037	2	3	21149	triangular	16144.6	33021.7	PVCav_30_log
2038	2	3	21259.1	triangular	16060.4	33492.2	PVCav_30_log
2039	2	3	21363.1	triangular	15969.8	33959.6	PVCav_30_log
2040	2	3	21461.4	triangular	15873.2	34423.7	PVCav_30_log
2041	2	3	21558.1	triangular	15774	34891.1	PVCav_30_log
2042	2	3	21653.5	triangular	15672.7	35361.9	PVCav_30_log
2043	2	3	21747.7	triangular	15569.3	35835.9	PVCav_30_log
2044	2	3	21840.7	triangular	15464	36313.5	PVCav_30_log
2045	2	3	21932.5	triangular	15356.8	36794.2	PVCav_30_log
2046	2	3	22023	triangular	15248.1	37278.1	PVCav_30_log
2047	2	3	22112.4	triangular	15137.7	37764.6	PVCav_30_log
2048	2	3	22200.5	triangular	15025.8	38253.9	PVCav_30_log
2049	2	3	22287.2	triangular	14912.5	38745.2	PVCav_30_log
2050	2	3	22372.5	triangular	14797.7	39238.7	PVCav_30_log
2051	2	3	22335.8	triangular	14645.9	39413	PVCav_30_log
2052	2	3	22400.1	triangular	14511.2	39887.5	PVCav_30_log
2053	2	3	22460.4	triangular	14372.8	40361.1	PVCav_30_log
2054	2	3	22516.7	triangular	14230.9	40833.9	PVCav_30_log
2055	2	3	22568.9	triangular	14085.5	41305.6	PVCav_30_log
2056	2	3	22617.1	triangular	13936.7	41776.4	PVCav_30_log
2057	2	3	22661.3	triangular	13784.6	42246	PVCav_30_log
2058	2	3	22701.5	triangular	13629.3	42714.5	PVCav_30_log
2059	2	3	22737.6	triangular	13470.9	43181.8	PVCav_30_log
2060	2	3	22769.8	triangular	13309.4	43647.8	PVCav_30_log
2061	2	3	22797.9	triangular	13145.1	44112.5	PVCav_30_log
2062	2	3	22821.9	triangular	12978	44575.9	PVCav_30_log
2063	2	3	22842	triangular	12808.1	45037.7	PVCav_30_log
2064	2	3	22858.1	triangular	12635.6	45498.1	PVCav_30_log
2065	2	3	22870.1	triangular	12460.6	45956.9	PVCav_30_log
2066	2	3	22878.1	triangular	12283.2	46414.1	PVCav_30_log
2067	2	3	22882.1	triangular	12103.4	46869.6	PVCav_30_log
2068	2	3	22882	triangular	11921.4	47323.3	PVCav_30_log
2069	2	3	22878	triangular	11737.2	47775.3	PVCav_30_log
2070	2	3	22869.9	triangular	11551	48225.4	PVCav_30_log
2071	2	3	22857.8	triangular	11362.9	48673.5	PVCav_30_log
2072	2	3	22841.7	triangular	11172.8	49119.7	PVCav_30_log
2073	2	3	22821.6	triangular	10981.1	49563.8	PVCav_30_log
2074	2	3	22797.4	triangular	10787.7	50005.9	PVCav_30_log
2075	2	3	22769.2	triangular	10592.7	50445.8	PVCav_30_log
2076	2	3	22737	triangular	10396.2	50883.4	PVCav_30_log
2077	2	3	22700.8	triangular	10198.4	51318.8	PVCav_30_log
2078	2	3	22660.5	triangular	9999.29	51751.8	PVCav_30_log
2079	2	3	22616.3	triangular	9799.01	52182.4	PVCav_30_log
2080	2	3	22568	triangular	9597.64	52610.6	PVCav_30_log
2081	2	3	22515.7	triangular	9395.29	53036.2	PVCav_30_log
2082	2	3	22459.4	triangular	9192.04	53459.3	PVCav_30_log
2083	2	3	22399	triangular	8988	53879.7	PVCav_30_log
2084	2	3	22334.6	triangular	8783.26	54297.5	PVCav_30_log
2085	2	3	22266.2	triangular	8577.92	54712.4	PVCav_30_log
2086	2	3	22193.8	triangular	8372.07	55124.6	PVCav_30_log
2087	2	3	22117.4	triangular	8165.81	55533.8	PVCav_30_log
2088	2	3	22037	triangular	7959.24	55940.2	PVCav_30_log
2089	2	3	21952.5	triangular	7752.45	56343.5	PVCav_30_log
2090	2	3	21864	triangular	7545.53	56743.8	PVCav_30_log
2091	2	3	21771.5	triangular	7338.59	57140.9	PVCav_30_log
2092	2	3	21674.9	triangular	7131.73	57534.9	PVCav_30_log
2093	2	3	21574.4	triangular	6925.02	57925.6	PVCav_30_log
2094	2	3	21469.8	triangular	6718.58	58313	PVCav_30_log
2095	2	3	21361.2	triangular	6512.5	58697.1	PVCav_30_log
2096	2	3	21248.6	triangular	6306.88	59077.8	PVCav_30_log
2097	2	3	21131.9	triangular	6101.81	59455	PVCav_30_log
2098	2	3	21011.3	triangular	5897.38	59828.6	PVCav_30_log
2099	2	3	20886.6	triangular	5693.7	60198.7	PVCav_30_log
2100	2	3	20757.9	triangular	5490.85	60565.1	PVCav_30_log
1950	4	5					PVCav_30_log
1951	4	5					PVCav_30_log
1952	4	5					PVCav_30_log
1953	4	5					PVCav_30_log
1954	4	5					PVCav_30_log
1955	4	5					PVCav_30_log
1956	4	5					PVCav_30_log
1957	4	5					PVCav_30_log
1958	4	5					PVCav_30_log
1959	4	5					PVCav_30_log
1960	4	5					PVCav_30_log
1961	4	5					PVCav_30_log
1962	4	5					PVCav_30_log
1963	4	5					PVCav_30_log
1964	4	5					PVCav_30_log
1965	4	5					PVCav_30_log
1966	4	5					PVCav_30_log
1967	4	5					PVCav_30_log
1968	4	5					PVCav_30_log
1969	4	5					PVCav_30_log
1970	4	5					PVCav_30_log
1971	4	5					PVCav_30_log
1972	4	5					PVCav_30_log
1973	4	5					PVCav_30_log
1974	4	5					PVCav_30_log
1975	4	5					PVCav_30_log
1976	4	5					PVCav_30_log
1977	4	5					PVCav_30_log
1978	4	5					PVCav_30_log
1979	4	5					PVCav_30_log
1980	4	5					PVCav_30_log
1981	4	5					PVCav_30_log
1982	4	5					PVCav_30_log
1983	4	5					PVCav_30_log
1984	4	5					PVCav_30_log
1985	4	5					PVCav_30_log
1986	4	5					PVCav_30_log
1987	4	5					PVCav_30_log
1988	4	5					PVCav_30_log
1989	4	5					PVCav_30_log
1990	4	5					PVCav_30_log
1991	4	5					PVCav_30_log
1992	4	5					PVCav_30_log
1993	4	5					PVCav_30_log
1994	4	5					PVCav_30_log
1995	4	5					PVCav_30_log
1996	4	5					PVCav_30_log
1997	4	5					PVCav_30_log
1998	4	5					PVCav_30_log
1999	4	5					PVCav_30_log
2000	4	5					PVCav_30_log
2001	4	5					PVCav_30_log
2002	4	5					PVCav_30_log
2003	4	5					PVCav_30_log
2004	4	5					PVCav_30_log
2005	4	5					PVCav_30_log
2006	4	5					PVCav_30_log
2007	4	5					PVCav_30_log
2008	4	5					PVCav_30_log
2009	4	5					PVCav_30_log
2010	4	5					PVCav_30_log
2011	4	5					PVCav_30_log
2012	4	5					PVCav_30_log
2013	4	5					PVCav_30_log
2014	4	5					PVCav_30_log
2015	4	5					PVCav_30_log
2016	4	5					PVCav_30_log
2017	4	5					PVCav_30_log
2018	4	5					PVCav_30_log
2019	4	5					PVCav_30_log
2020	4	5					PVCav_30_log
2021	4	5					PVCav_30_log
2022	4	5					PVCav_30_log
2023	4	5					PVCav_30_log
2024	4	5					PVCav_30_log
2025	4	5					PVCav_30_log
2026	4	5					PVCav_30_log
2027	4	5					PVCav_30_log
2028	4	5					PVCav_30_log
2029	4	5					PVCav_30_log
2030	4	5					PVCav_30_log
2031	4	5					PVCav_30_log
2032	4	5					PVCav_30_log
2033	4	5					PVCav_30_log
2034	4	5					PVCav_30_log
2035	4	5					PVCav_30_log
2036	4	5					PVCav_30_log
2037	4	5					PVCav_30_log
2038	4	5					PVCav_30_log
2039	4	5					PVCav_30_log
2040	4	5					PVCav_30_log
2041	4	5					PVCav_30_log
2042	4	5					PVCav_30_log
2043	4	5					PVCav_30_log
2044	4	5					PVCav_30_log
2045	4	5					PVCav_30_log
2046	4	5					PVCav_30_log
2047	4	5					PVCav_30_log
2048	4	5					PVCav_30_log
2049	4	5					PVCav_30_log
2050	4	5					PVCav_30_log
2051	4	5					PVCav_30_log
2052	4	5					PVCav_30_log
2053	4	5					PVCav_30_log
2054	4	5					PVCav_30_log
2055	4	5					PVCav_30_log
2056	4	5					PVCav_30_log
2057	4	5					PVCav_30_log
2058	4	5					PVCav_30_log
2059	4	5					PVCav_30_log
2060	4	5					PVCav_30_log
2061	4	5					PVCav_30_log
2062	4	5					PVCav_30_log
2063	4	5					PVCav_30_log
2064	4	5					PVCav_30_log
2065	4	5					PVCav_30_log
2066	4	5					PVCav_30_log
2067	4	5					PVCav_30_log
2068	4	5					PVCav_30_log
2069	4	5					PVCav_30_log
2070	4	5					PVCav_30_log
2071	4	5					PVCav_30_log
2072	4	5					PVCav_30_log
2073	4	5					PVCav_30_log
2074	4	5					PVCav_30_log
2075	4	5					PVCav_30_log
2076	4	5					PVCav_30_log
2077	4	5					PVCav_30_log
2078	4	5					PVCav_30_log
2079	4	5					PVCav_30_log
2080	4	5					PVCav_30_log
2081	4	5					PVCav_30_log
2082	4	5					PVCav_30_log
2083	4	5					PVCav_30_log
2084	4	5					PVCav_30_log
2085	4	5					PVCav_30_log
2086	4	5					PVCav_30_log
2087	4	5					PVCav_30_log
2088	4	5					PVCav_30_log
2089	4	5					PVCav_30_log
2090	4	5					PVCav_30_log
2091	4	5					PVCav_30_log
2092	4	5					PVCav_30_log
2093	4	5					PVCav_30_log
2094	4	5					PVCav_30_log
2095	4	5					PVCav_30_log
2096	4	5					PVCav_30_log
2097	4	5					PVCav_30_log
2098	4	5					PVCav_30_log
2099	4	5					PVCav_30_log
2100	4	5					PVCav_30_log
1950	2	3	0	triangular	0	0	PVCav_20_wei
1951	2	3	0	triangular	0	0	PVCav_20_wei
1952	2	3	0	triangular	0	0	PVCav_20_wei
1953	2	3	0	triangular	0	0	PVCav_20_wei
1954	2	3	0	triangular	0	0	PVCav_20_wei
1955	2	3	0	triangular	0	0	PVCav_20_wei
1956	2	3	14.8073	triangular	3.47401	55.7042	PVCav_20_wei
1957	2	3	30.7901	triangular	7.45378	111.996	PVCav_20_wei
1958	2	3	29.1276	triangular	6.79279	106.789	PVCav_20_wei
1959	2	3	27.8762	triangular	6.69428	103.862	PVCav_20_wei
1960	2	3	34.6332	triangular	8.24375	128.092	PVCav_20_wei
1961	2	3	41.6145	triangular	9.8879	151.932	PVCav_20_wei
1962	2	3	87.6728	triangular	21.1034	323.33	PVCav_20_wei
1963	2	3	104.148	triangular	25.244	375.017	PVCav_20_wei
1964	2	3	129.81	triangular	31.4523	474.168	PVCav_20_wei
1965	2	3	182.59	triangular	44.899	658.706	PVCav_20_wei
1966	2	3	248.702	triangular	59.3033	901.925	PVCav_20_wei
1967	2	3	305.293	triangular	74.9069	1117.19	PVCav_20_wei
1968	2	3	375.698	triangular	90.1976	1350.46	PVCav_20_wei
1969	2	3	495.584	triangular	118.362	1777.35	PVCav_20_wei
1970	2	3	660.343	triangular	160.48	2370.37	PVCav_20_wei
1971	2	3	776.983	triangular	188.647	2790.34	PVCav_20_wei
1972	2	3	847.753	triangular	206.539	3085.28	PVCav_20_wei
1973	2	3	1024.12	triangular	246.442	3684.54	PVCav_20_wei
1974	2	3	1312.27	triangular	319.343	4769.37	PVCav_20_wei
1975	2	3	1439.26	triangular	344.818	5172.18	PVCav_20_wei
1976	2	3	1632.61	triangular	400.53	5884.09	PVCav_20_wei
1977	2	3	1430.45	triangular	343.087	5087.68	PVCav_20_wei
1978	2	3	1542.62	triangular	376.482	5545.43	PVCav_20_wei
1979	2	3	1567.49	triangular	379.605	5723.03	PVCav_20_wei
1980	2	3	1735.81	triangular	424.166	6223.4	PVCav_20_wei
1981	2	3	1578.22	triangular	389.076	5614.19	PVCav_20_wei
1982	2	3	1486.09	triangular	357.118	5335.6	PVCav_20_wei
1983	2	3	1540.99	triangular	379.744	5560.16	PVCav_20_wei
1984	2	3	1715.43	triangular	420.205	6129.14	PVCav_20_wei
1985	2	3	2155.01	triangular	611.123	6860.64	PVCav_20_wei
1986	2	3	1914.52	triangular	530.792	5988.47	PVCav_20_wei
1987	2	3	2069.37	triangular	623.728	6215.19	PVCav_20_wei
1988	2	3	2693	triangular	1395.79	9326.85	PVCav_20_wei
1989	2	3	4232.18	triangular	2917.46	10996.3	PVCav_20_wei
1990	2	3	3198.98	triangular	2085.47	9976	PVCav_20_wei
1991	2	3	3784.68	triangular	2761.65	10421.4	PVCav_20_wei
1992	2	3	2876.08	triangular	2047.56	9511.95	PVCav_20_wei
1993	2	3	2836.45	triangular	2129.27	9511.33	PVCav_20_wei
1994	2	3	1745.89	triangular	1264.55	8220.73	PVCav_20_wei
1995	2	3	1627.36	triangular	1295.56	7495.65	PVCav_20_wei
1996	2	3	596.29	triangular	358.229	2856.72	PVCav_20_wei
1997	2	3	1280.44	triangular	934.396	4152.52	PVCav_20_wei
1998	2	3	863.833	triangular	518.333	4146	PVCav_20_wei
1999	2	3	3363.58	triangular	2878.23	5824.2	PVCav_20_wei
2000	2	3	3100.68	triangular	2602.3	5855.11	PVCav_20_wei
2001	2	3	4167.02	triangular	3550.25	7170.24	PVCav_20_wei
2002	2	3	4177.58	triangular	3542.86	7297.14	PVCav_20_wei
2003	2	3	3726.01	triangular	3109.2	6993.86	PVCav_20_wei
2004	2	3	4133.22	triangular	3407.4	8137.87	PVCav_20_wei
2005	2	3	4203.51	triangular	3478.18	8097.25	PVCav_20_wei
2006	2	3	4268.46	triangular	3463.02	8881.38	PVCav_20_wei
2007	2	3	6099.42	triangular	4993.9	12180.6	PVCav_20_wei
2008	2	3	6643.56	triangular	5490.65	12710.5	PVCav_20_wei
2009	2	3	6879.51	triangular	5798.93	12004	PVCav_20_wei
2010	2	3	8185.23	triangular	6872.6	14515.8	PVCav_20_wei
2011	2	3	9731.78	triangular	8199.4	16947.7	PVCav_20_wei
2012	2	3	10016.1	triangular	8610.76	15741.4	PVCav_20_wei
2013	2	3	11644.9	triangular	10072.3	17684.5	PVCav_20_wei
2014	2	3	12695.8	triangular	11053.5	18562.5	PVCav_20_wei
2015	2	3	11869.7	triangular	10329.9	17381.8	PVCav_20_wei
2016	2	3	16563.6	triangular	14589	22566.6	PVCav_20_wei
2017	2	3	16179.4	triangular	14162	22878.4	PVCav_20_wei
2018	2	3	17706	triangular	15516.3	24849.7	PVCav_20_wei
2019	2	3	17028	triangular	14981.3	23323.4	PVCav_20_wei
2020	2	3	17640.7	triangular	15532.2	24039.2	PVCav_20_wei
2021	2	3	19701	triangular	17304.2	27234.5	PVCav_20_wei
2022	2	3	20930.4	triangular	18502.6	27801.1	PVCav_20_wei
2023	2	3	19090.8	triangular	16645.5	26359.5	PVCav_20_wei
2024	2	3	19250.4	triangular	16640.9	26807.1	PVCav_20_wei
2025	2	3	19410.5	triangular	16633	27262.5	PVCav_20_wei
2026	2	3	19570.6	triangular	16621.7	27725.5	PVCav_20_wei
2027	2	3	19730.7	triangular	16606.7	28196.2	PVCav_20_wei
2028	2	3	19890.6	triangular	16587.9	28674.2	PVCav_20_wei
2029	2	3	20050.3	triangular	16565.2	29160	PVCav_20_wei
2030	2	3	20208.6	triangular	16538.5	29650.3	PVCav_20_wei
2031	2	3	20361.1	triangular	16504.3	30139.1	PVCav_20_wei
2032	2	3	20507.6	triangular	16462.5	30625.8	PVCav_20_wei
2033	2	3	20648.1	triangular	16413.3	31110.1	PVCav_20_wei
2034	2	3	20782.6	triangular	16356.7	31592.2	PVCav_20_wei
2035	2	3	20910.8	triangular	16292.9	32071.6	PVCav_20_wei
2036	2	3	21033	triangular	16222.2	32548.2	PVCav_20_wei
2037	2	3	21149	triangular	16144.6	33021.7	PVCav_20_wei
2038	2	3	21259.1	triangular	16060.4	33492.2	PVCav_20_wei
2039	2	3	21363.1	triangular	15969.8	33959.6	PVCav_20_wei
2040	2	3	21461.4	triangular	15873.2	34423.7	PVCav_20_wei
2041	2	3	21558.1	triangular	15774	34891.1	PVCav_20_wei
2042	2	3	21653.5	triangular	15672.7	35361.9	PVCav_20_wei
2043	2	3	21747.7	triangular	15569.3	35835.9	PVCav_20_wei
2044	2	3	21840.7	triangular	15464	36313.5	PVCav_20_wei
2045	2	3	21932.5	triangular	15356.8	36794.2	PVCav_20_wei
2046	2	3	22023	triangular	15248.1	37278.1	PVCav_20_wei
2047	2	3	22112.4	triangular	15137.7	37764.6	PVCav_20_wei
2048	2	3	22200.5	triangular	15025.8	38253.9	PVCav_20_wei
2049	2	3	22287.2	triangular	14912.5	38745.2	PVCav_20_wei
2050	2	3	22372.5	triangular	14797.7	39238.7	PVCav_20_wei
2051	2	3	22335.8	triangular	14645.9	39413	PVCav_20_wei
2052	2	3	22400.1	triangular	14511.2	39887.5	PVCav_20_wei
2053	2	3	22460.4	triangular	14372.8	40361.1	PVCav_20_wei
2054	2	3	22516.7	triangular	14230.9	40833.9	PVCav_20_wei
2055	2	3	22568.9	triangular	14085.5	41305.6	PVCav_20_wei
2056	2	3	22617.1	triangular	13936.7	41776.4	PVCav_20_wei
2057	2	3	22661.3	triangular	13784.6	42246	PVCav_20_wei
2058	2	3	22701.5	triangular	13629.3	42714.5	PVCav_20_wei
2059	2	3	22737.6	triangular	13470.9	43181.8	PVCav_20_wei
2060	2	3	22769.8	triangular	13309.4	43647.8	PVCav_20_wei
2061	2	3	22797.9	triangular	13145.1	44112.5	PVCav_20_wei
2062	2	3	22821.9	triangular	12978	44575.9	PVCav_20_wei
2063	2	3	22842	triangular	12808.1	45037.7	PVCav_20_wei
2064	2	3	22858.1	triangular	12635.6	45498.1	PVCav_20_wei
2065	2	3	22870.1	triangular	12460.6	45956.9	PVCav_20_wei
2066	2	3	22878.1	triangular	12283.2	46414.1	PVCav_20_wei
2067	2	3	22882.1	triangular	12103.4	46869.6	PVCav_20_wei
2068	2	3	22882	triangular	11921.4	47323.3	PVCav_20_wei
2069	2	3	22878	triangular	11737.2	47775.3	PVCav_20_wei
2070	2	3	22869.9	triangular	11551	48225.4	PVCav_20_wei
2071	2	3	22857.8	triangular	11362.9	48673.5	PVCav_20_wei
2072	2	3	22841.7	triangular	11172.8	49119.7	PVCav_20_wei
2073	2	3	22821.6	triangular	10981.1	49563.8	PVCav_20_wei
2074	2	3	22797.4	triangular	10787.7	50005.9	PVCav_20_wei
2075	2	3	22769.2	triangular	10592.7	50445.8	PVCav_20_wei
2076	2	3	22737	triangular	10396.2	50883.4	PVCav_20_wei
2077	2	3	22700.8	triangular	10198.4	51318.8	PVCav_20_wei
2078	2	3	22660.5	triangular	9999.29	51751.8	PVCav_20_wei
2079	2	3	22616.3	triangular	9799.01	52182.4	PVCav_20_wei
2080	2	3	22568	triangular	9597.64	52610.6	PVCav_20_wei
2081	2	3	22515.7	triangular	9395.29	53036.2	PVCav_20_wei
2082	2	3	22459.4	triangular	9192.04	53459.3	PVCav_20_wei
2083	2	3	22399	triangular	8988	53879.7	PVCav_20_wei
2084	2	3	22334.6	triangular	8783.26	54297.5	PVCav_20_wei
2085	2	3	22266.2	triangular	8577.92	54712.4	PVCav_20_wei
2086	2	3	22193.8	triangular	8372.07	55124.6	PVCav_20_wei
2087	2	3	22117.4	triangular	8165.81	55533.8	PVCav_20_wei
2088	2	3	22037	triangular	7959.24	55940.2	PVCav_20_wei
2089	2	3	21952.5	triangular	7752.45	56343.5	PVCav_20_wei
2090	2	3	21864	triangular	7545.53	56743.8	PVCav_20_wei
2091	2	3	21771.5	triangular	7338.59	57140.9	PVCav_20_wei
2092	2	3	21674.9	triangular	7131.73	57534.9	PVCav_20_wei
2093	2	3	21574.4	triangular	6925.02	57925.6	PVCav_20_wei
2094	2	3	21469.8	triangular	6718.58	58313	PVCav_20_wei
2095	2	3	21361.2	triangular	6512.5	58697.1	PVCav_20_wei
2096	2	3	21248.6	triangular	6306.88	59077.8	PVCav_20_wei
2097	2	3	21131.9	triangular	6101.81	59455	PVCav_20_wei
2098	2	3	21011.3	triangular	5897.38	59828.6	PVCav_20_wei
2099	2	3	20886.6	triangular	5693.7	60198.7	PVCav_20_wei
2100	2	3	20757.9	triangular	5490.85	60565.1	PVCav_20_wei
1950	4	5					PVCav_20_wei
1951	4	5					PVCav_20_wei
1952	4	5					PVCav_20_wei
1953	4	5					PVCav_20_wei
1954	4	5					PVCav_20_wei
1955	4	5					PVCav_20_wei
1956	4	5					PVCav_20_wei
1957	4	5					PVCav_20_wei
1958	4	5					PVCav_20_wei
1959	4	5					PVCav_20_wei
1960	4	5					PVCav_20_wei
1961	4	5					PVCav_20_wei
1962	4	5					PVCav_20_wei
1963	4	5					PVCav_20_wei
1964	4	5					PVCav_20_wei
1965	4	5					PVCav_20_wei
1966	4	5					PVCav_20_wei
1967	4	5					PVCav_20_wei
1968	4	5					PVCav_20_wei
1969	4	5					PVCav_20_wei
1970	4	5					PVCav_20_wei
1971	4	5					PVCav_20_wei
1972	4	5					PVCav_20_wei
1973	4	5					PVCav_20_wei
1974	4	5					PVCav_20_wei
1975	4	5					PVCav_20_wei
1976	4	5					PVCav_20_wei
1977	4	5					PVCav_20_wei
1978	4	5					PVCav_20_wei
1979	4	5					PVCav_20_wei
1980	4	5					PVCav_20_wei
1981	4	5					PVCav_20_wei
1982	4	5					PVCav_20_wei
1983	4	5					PVCav_20_wei
1984	4	5					PVCav_20_wei
1985	4	5					PVCav_20_wei
1986	4	5					PVCav_20_wei
1987	4	5					PVCav_20_wei
1988	4	5					PVCav_20_wei
1989	4	5					PVCav_20_wei
1990	4	5					PVCav_20_wei
1991	4	5					PVCav_20_wei
1992	4	5					PVCav_20_wei
1993	4	5					PVCav_20_wei
1994	4	5					PVCav_20_wei
1995	4	5					PVCav_20_wei
1996	4	5					PVCav_20_wei
1997	4	5					PVCav_20_wei
1998	4	5					PVCav_20_wei
1999	4	5					PVCav_20_wei
2000	4	5					PVCav_20_wei
2001	4	5					PVCav_20_wei
2002	4	5					PVCav_20_wei
2003	4	5					PVCav_20_wei
2004	4	5					PVCav_20_wei
2005	4	5					PVCav_20_wei
2006	4	5					PVCav_20_wei
2007	4	5					PVCav_20_wei
2008	4	5					PVCav_20_wei
2009	4	5					PVCav_20_wei
2010	4	5					PVCav_20_wei
2011	4	5					PVCav_20_wei
2012	4	5					PVCav_20_wei
2013	4	5					PVCav_20_wei
2014	4	5					PVCav_20_wei
2015	4	5					PVCav_20_wei
2016	4	5					PVCav_20_wei
2017	4	5					PVCav_20_wei
2018	4	5					PVCav_20_wei
2019	4	5					PVCav_20_wei
2020	4	5					PVCav_20_wei
2021	4	5					PVCav_20_wei
2022	4	5					PVCav_20_wei
2023	4	5					PVCav_20_wei
2024	4	5					PVCav_20_wei
2025	4	5					PVCav_20_wei
2026	4	5					PVCav_20_wei
2027	4	5					PVCav_20_wei
2028	4	5					PVCav_20_wei
2029	4	5					PVCav_20_wei
2030	4	5					PVCav_20_wei
2031	4	5					PVCav_20_wei
2032	4	5					PVCav_20_wei
2033	4	5					PVCav_20_wei
2034	4	5					PVCav_20_wei
2035	4	5					PVCav_20_wei
2036	4	5					PVCav_20_wei
2037	4	5					PVCav_20_wei
2038	4	5					PVCav_20_wei
2039	4	5					PVCav_20_wei
2040	4	5					PVCav_20_wei
2041	4	5					PVCav_20_wei
2042	4	5					PVCav_20_wei
2043	4	5					PVCav_20_wei
2044	4	5					PVCav_20_wei
2045	4	5					PVCav_20_wei
2046	4	5					PVCav_20_wei
2047	4	5					PVCav_20_wei
2048	4	5					PVCav_20_wei
2049	4	5					PVCav_20_wei
2050	4	5					PVCav_20_wei
2051	4	5					PVCav_20_wei
2052	4	5					PVCav_20_wei
2053	4	5					PVCav_20_wei
2054	4	5					PVCav_20_wei
2055	4	5					PVCav_20_wei
2056	4	5					PVCav_20_wei
2057	4	5					PVCav_20_wei
2058	4	5					PVCav_20_wei
2059	4	5					PVCav_20_wei
2060	4	5					PVCav_20_wei
2061	4	5					PVCav_20_wei
2062	4	5					PVCav_20_wei
2063	4	5					PVCav_20_wei
2064	4	5					PVCav_20_wei
2065	4	5					PVCav_20_wei
2066	4	5					PVCav_20_wei
2067	4	5					PVCav_20_wei
2068	4	5					PVCav_20_wei
2069	4	5					PVCav_20_wei
2070	4	5					PVCav_20_wei
2071	4	5					PVCav_20_wei
2072	4	5					PVCav_20_wei
2073	4	5					PVCav_20_wei
2074	4	5					PVCav_20_wei
2075	4	5					PVCav_20_wei
2076	4	5					PVCav_20_wei
2077	4	5					PVCav_20_wei
2078	4	5					PVCav_20_wei
2079	4	5					PVCav_20_wei
2080	4	5					PVCav_20_wei
2081	4	5					PVCav_20_wei
2082	4	5					PVCav_20_wei
2083	4	5					PVCav_20_wei
2084	4	5					PVCav_20_wei
2085	4	5					PVCav_20_wei
2086	4	5					PVCav_20_wei
2087	4	5					PVCav_20_wei
2088	4	5					PVCav_20_wei
2089	4	5					PVCav_20_wei
2090	4	5					PVCav_20_wei
2091	4	5					PVCav_20_wei
2092	4	5					PVCav_20_wei
2093	4	5					PVCav_20_wei
2094	4	5					PVCav_20_wei
2095	4	5					PVCav_20_wei
2096	4	5					PVCav_20_wei
2097	4	5					PVCav_20_wei
2098	4	5					PVCav_20_wei
2099	4	5					PVCav_20_wei
2100	4	5					PVCav_20_wei

## Sheet: scenarios
id	TCs_past	TCs_future1	TCs_future2	RR	composition
sc_DEHP_tb_rlphf_ch_pe_DiNP_np_h	TCs_baseline	TCs_baseline	TCs_baseline	RR_low_past_high_future	comp_ch_pe_np_h
sc_DEHP_tb_rlplf_ch_pe_DiNP_np_h	TCs_baseline	TCs_baseline	TCs_baseline	RR_low_past_low_future	comp_ch_pe_np_h
sc_DEHP_tb_rlphf_ch_pl	TCs_baseline	TCs_baseline	TCs_baseline	RR_low_past_high_future	comp_ch_pl
sc_DEHP_tb_rlphf_ch_nc	TCs_baseline	TCs_baseline	TCs_baseline	RR_low_past_high_future	comp_ch_nc
sc_DEHP_tb_rlphf_cl_nc	TCs_baseline	TCs_baseline	TCs_baseline	RR_low_past_high_future	comp_cl_nc
sc_DEHP_tb_rlphf_ci_pe_DiNP_np	TCs_baseline	TCs_baseline	TCs_baseline	RR_low_past_high_future	comp_ci_pe_np_h
sc_DEHP_tb_rlphf_cl_pe_DiNP_np	TCs_baseline	TCs_baseline	TCs_baseline	RR_low_past_high_future	comp_cl_pe_np_h
sc_DEHP_tb_rhphf_ch_pe_DiNP_np	TCs_baseline	TCs_baseline	TCs_baseline	RR_high_past_high_future	comp_ch_pe_np_h
sc_DEHP_tb_rvhphf_ch_pe_DiNP_np	TCs_baseline	TCs_baseline	TCs_baseline	RR_veryhigh_past_high_future	comp_ch_pe_np_h
sc_DEHP_tb_rhphf_cl_pe	TCs_baseline	TCs_baseline	TCs_baseline	RR_high_past_high_future	comp_cl_pe_np_h
sc_DEHP_tb_rlphf_cl_pl	TCs_baseline	TCs_baseline	TCs_baseline	RR_low_past_high_future	comp_cl_pl
sc_DEHP_tb_rlplf_cl_pe	TCs_baseline	TCs_baseline	TCs_baseline	RR_low_past_low_future	comp_cl_pe_np_h
sc_DEHP_tb_rvlphf_cvl_pve	TCs_baseline	TCs_baseline	TCs_baseline	RR_verylow_past_high_future	comp_cvl_pve
sc_DEHP_tb_rvhphf_ch_nc	TCs_baseline	TCs_baseline	TCs_baseline	RR_veryhigh_past_high_future	comp_ch_nc
sc_DEHP_tb_rlplf_ci_pe_DiNP_np	TCs_baseline	TCs_baseline	TCs_baseline	RR_low_past_low_future	comp_ci_pe_np_h
sc_DEHP_tb_rlplf_ci_pl	TCs_baseline	TCs_baseline	TCs_baseline	RR_low_past_low_future	comp_ci_pl
sc_DEHP_tl_rlphf_ch_pe_DiNP_np	TCs_baseline	TCs_high_sort_eff	TCs_high_sort_eff	RR_low_past_high_future	comp_ch_pe_np_h
sc_DEHP_ti_rlphf_ch_pe_DiNP_np	TCs_baseline	TCs_inter_sort_eff	TCs_low_sort_eff	RR_low_past_high_future	comp_ch_pe_np_h
sc_DEHP_tih_rlphf_ch_pe_DiNP_np	TCs_baseline	TCs_interlow_sort_eff	TCs_interlow_sort_eff	RR_low_past_high_future	comp_ch_pe_np_h
sc_DEHP_tb_rlphf_ch_pe_DiNP_pl	TCs_baseline	TCs_baseline	TCs_baseline	RR_low_past_high_future	comp_ch_pe_pl_h
sc_DEHP_tb_rlphf_ch_pe_DiNP_pe	TCs_baseline	TCs_baseline	TCs_baseline	RR_low_past_high_future	comp_ch_pe_pe_h
sc_DEHP_tb_rlphf_ch_pe_DiNP_np_l	TCs_baseline	TCs_baseline	TCs_baseline	RR_low_past_high_future	comp_ch_pe_np_l
sc_DEHP_tl_rlphf_ch_pe_DiNP_pe	TCs_baseline	TCs_high_sort_eff	TCs_high_sort_eff	RR_low_past_high_future	comp_ch_pe_pe_h
sc_DEHP_ti_rlphf_ch_pe_DiNP_pe	TCs_baseline	TCs_inter_sort_eff	TCs_low_sort_eff	RR_low_past_high_future	comp_ch_pe_pe_h
sc_DEHP_tih_rlphf_ch_pe_DiNP_pe	TCs_baseline	TCs_interlow_sort_eff	TCs_interlow_sort_eff	RR_low_past_high_future	comp_ch_pe_pe_h
sc_DEHP_tb_rlpvlf_ch_pe_DiNP_np	TCs_baseline	TCs_baseline	TCs_baseline	RR_low_past_verylow_future	comp_ch_pe_np_h
sc_DEHP_tb_rlpvlf_cl_pe	TCs_baseline	TCs_baseline	TCs_baseline	RR_low_past_verylow_future	comp_cl_pe_np_h
sc_DEHP_tb_rvlplf_ch_pe	TCs_baseline	TCs_baseline	TCs_baseline	RR_verylow_past_low_future	comp_ch_pe_np_h
sc_DEHP_tb_rvlphf_ch_pe	TCs_baseline	TCs_baseline	TCs_baseline	RR_verylow_past_high_future	comp_ch_pe_np_h
sc_DEHP_tb_rlphf_ch_pve	TCs_baseline	TCs_baseline	TCs_baseline	RR_low_past_high_future	comp_ch_pve
sc_DEHP_tb_rlplf_cl_pl	TCs_baseline	TCs_baseline	TCs_baseline	RR_low_past_low_future	comp_cl_pl
sc_DEHP_tb_rlpvlf_cl_pl	TCs_baseline	TCs_baseline	TCs_baseline	RR_low_past_verylow_future	comp_cl_pl
sc_DEHP_tb_rvlpvlf_ch_pe	TCs_baseline	TCs_baseline	TCs_baseline	RR_verylow_past_verylow_future	comp_ch_pe_np_h
sc_DEHP_tb_rlplf_ch_pe_DiNP_np_l	TCs_baseline	TCs_baseline	TCs_baseline	RR_low_past_low_future	comp_ch_pe_np_l

## Sheet: TCs_baseline
process	material	substance	value
1	PVCav_20_log	DEHP	1
2	PVCav_20_log	DEHP	1
3	PVCav_20_log	DEHP	0.98
4	PVCav_20_log	DEHP	1
5	PVCav_20_log	DEHP	0.98
1	PVCav_15_log	DEHP	1
2	PVCav_15_log	DEHP	1
3	PVCav_15_log	DEHP	0.98
4	PVCav_15_log	DEHP	1
5	PVCav_15_log	DEHP	0.98
1	PVCav_30_log	DEHP	1
2	PVCav_30_log	DEHP	1
3	PVCav_30_log	DEHP	0.98
4	PVCav_30_log	DEHP	1
5	PVCav_30_log	DEHP	0.98
1	PVCav_20_wei	DEHP	1
2	PVCav_20_wei	DEHP	1
3	PVCav_20_wei	DEHP	0.98
4	PVCav_20_wei	DEHP	1
5	PVCav_20_wei	DEHP	0.98
1	PVCav_20_log	DiNP	1
2	PVCav_20_log	DiNP	1
3	PVCav_20_log	DiNP	0.98
4	PVCav_20_log	DiNP	1
5	PVCav_20_log	DiNP	0.98
1	PVCav_15_log	DiNP	1
2	PVCav_15_log	DiNP	1
3	PVCav_15_log	DiNP	0.98
4	PVCav_15_log	DiNP	1
5	PVCav_15_log	DiNP	0.98
1	PVCav_30_log	DiNP	1
2	PVCav_30_log	DiNP	1
3	PVCav_30_log	DiNP	0.98
4	PVCav_30_log	DiNP	1
5	PVCav_30_log	DiNP	0.98
1	PVCav_20_wei	DiNP	1
2	PVCav_20_wei	DiNP	1
3	PVCav_20_wei	DiNP	0.98
4	PVCav_20_wei	DiNP	1
5	PVCav_20_wei	DiNP	0.98
1	PVCav_20_log	DEHT	1
2	PVCav_20_log	DEHT	1
3	PVCav_20_log	DEHT	0.98
4	PVCav_20_log	DEHT	1
5	PVCav_20_log	DEHT	0.98
1	PVCav_15_log	DEHT	1
2	PVCav_15_log	DEHT	1
3	PVCav_15_log	DEHT	0.98
4	PVCav_15_log	DEHT	1
5	PVCav_15_log	DEHT	0.98
1	PVCav_30_log	DEHT	1
2	PVCav_30_log	DEHT	1
3	PVCav_30_log	DEHT	0.98
4	PVCav_30_log	DEHT	1
5	PVCav_30_log	DEHT	0.98
1	PVCav_20_wei	DEHT	1
2	PVCav_20_wei	DEHT	1
3	PVCav_20_wei	DEHT	0.98
4	PVCav_20_wei	DEHT	1
5	PVCav_20_wei	DEHT	0.98

## Sheet: TCs_high_sort_eff
process	material	substance	value
1	PVCav_20_log	DEHP	1
2	PVCav_20_log	DEHP	1
3	PVCav_20_log	DEHP	0.98
4	PVCav_20_log	DEHP	1
5	PVCav_20_log	DEHP	0.01
1	PVCav_15_log	DEHP	1
2	PVCav_15_log	DEHP	1
3	PVCav_15_log	DEHP	0.98
4	PVCav_15_log	DEHP	1
5	PVCav_15_log	DEHP	0.01
1	PVCav_30_log	DEHP	1
2	PVCav_30_log	DEHP	1
3	PVCav_30_log	DEHP	0.98
4	PVCav_30_log	DEHP	1
5	PVCav_30_log	DEHP	0.01
1	PVCav_20_wei	DEHP	1
2	PVCav_20_wei	DEHP	1
3	PVCav_20_wei	DEHP	0.98
4	PVCav_20_wei	DEHP	1
5	PVCav_20_wei	DEHP	0.01
1	PVCav_20_log	DiNP	1
2	PVCav_20_log	DiNP	1
3	PVCav_20_log	DiNP	0.98
4	PVCav_20_log	DiNP	1
5	PVCav_20_log	DiNP	0.01

## Sheet: TCs_inter_sort_eff
process	material	substance	value
1	PVCav_20_log	DEHP	1
2	PVCav_20_log	DEHP	1
3	PVCav_20_log	DEHP	0.98
4	PVCav_20_log	DEHP	1
5	PVCav_20_log	DEHP	0.04
1	PVCav_15_log	DEHP	1
2	PVCav_15_log	DEHP	1
3	PVCav_15_log	DEHP	0.98
4	PVCav_15_log	DEHP	1
5	PVCav_15_log	DEHP	0.04
1	PVCav_30_log	DEHP	1
2	PVCav_30_log	DEHP	1
3	PVCav_30_log	DEHP	0.98
4	PVCav_30_log	DEHP	1
5	PVCav_30_log	DEHP	0.04
1	PVCav_20_wei	DEHP	1
2	PVCav_20_wei	DEHP	1
3	PVCav_20_wei	DEHP	0.98
4	PVCav_20_wei	DEHP	1
5	PVCav_20_wei	DEHP	0.04
1	PVCav_20_log	DiNP	1
2	PVCav_20_log	DiNP	1
3	PVCav_20_log	DiNP	0.98
4	PVCav_20_log	DiNP	1
5	PVCav_20_log	DiNP	0.04

## Sheet: TCs_interlow_sort_eff
process	material	substance	value
1	PVCav_20_log	DEHP	1
2	PVCav_20_log	DEHP	1
3	PVCav_20_log	DEHP	0.98
4	PVCav_20_log	DEHP	1
5	PVCav_20_log	DEHP	0.2
1	PVCav_15_log	DEHP	1
2	PVCav_15_log	DEHP	1
3	PVCav_15_log	DEHP	0.98
4	PVCav_15_log	DEHP	1
5	PVCav_15_log	DEHP	0.2
1	PVCav_30_log	DEHP	1
2	PVCav_30_log	DEHP	1
3	PVCav_30_log	DEHP	0.98
4	PVCav_30_log	DEHP	1
5	PVCav_30_log	DEHP	0.2
1	PVCav_20_wei	DEHP	1
2	PVCav_20_wei	DEHP	1
3	PVCav_20_wei	DEHP	0.98
4	PVCav_20_wei	DEHP	1
5	PVCav_20_wei	DEHP	0.2
1	PVCav_20_log	DiNP	1
2	PVCav_20_log	DiNP	1
3	PVCav_20_log	DiNP	0.98
4	PVCav_20_log	DiNP	1
5	PVCav_20_log	DiNP	0.2

[truncated: 42 more sheets: TCs_low_sort_eff, RR_verylow_past_verylow_future, RR_verylow_past_low_future, RR_verylow_past_high_future, RR_low_past_verylow_future, RR_low_past_low_future, RR_low_past_high_future, RR_high_past_high_future, RR_veryhigh_past_high_future, comp_ch_pe_np_h, comp_ch_pe_np_l, comp_ch_pe_pl_h, comp_ch_pe_pe_h, comp_ch_pl, comp_ch_nc, comp_ci_pe_np_h, comp_ci_nc, comp_cl_pe_np_h, comp_cl_pl, comp_cl_nc …]
